# Supplementary material for: Tricho-rhino-phalangeal syndrome 1 protein functions as a scaffold required for ubiquitin-specific protease 4-directed histone deacetylase 2 de-ubiquitination and tumor growth
Source: Breast Cancer Res. 2018 Aug 2;20:83. doi: 10.1186/s13058-018-1018-7 (PMC6090974; doi:10.1186/s13058-018-1018-7)
Supplement: Supplementary file 6 — Table S3. A, B Differential expressed genes upon silencing of TRPS1 or HDAC2 in MCF7 by RNA-sequencing. (XLSX 2609 kb) [file 13058_2018_1018_MOESM6_ESM.xlsx]

## Sheet: Supplementary Table 1-1
Additional file 6: Table S3A. Transcriptome analysis of differential expressed genes (fold chang >2, q<0.05) of MCF7 upon silenceing HDAC2 using RNA-seq.
Gene symbol	control siRNA	HDAC2 siRNA	log2(fold_change)	p_value	q_value
AMOTL2	8.43126	2173.26	8.0099	5e-05	0.00871452
PCDH19	0.947555	87.6798	6.53189	5e-05	0.00871452
POU6F1	0.427412	8.55036	4.32229	5e-05	0.00871452
CTC-432M15.3,FNIP1,RAPGEF6	26.9471	124.616	2.20929	5e-05	0.00871452
GJA1	0.250622	0.95871	1.93558	0.00025	0.0287394
STOX1	0.254662	0.926699	1.86352	0.0002	0.0241475
SORBS2	0.281073	0.882705	1.65099	5e-05	0.00871452
ZCRB1	30.3861	95.0089	1.64465	5e-05	0.00871452
GS1-44D20.1	2.36742	7.34376	1.6332	5e-05	0.00871452
SHISA2	1.59525	4.70445	1.56025	5e-05	0.00871452
CTD-2245F17.3	2.78408	8.10399	1.54143	5e-05	0.00871452
ADAMTS7P1	1.21602	3.36213	1.46721	5e-05	0.00871452
ZNF267	5.56499	15.2155	1.45109	5e-05	0.00871452
UGT2B15	0.851302	2.22648	1.38702	5e-05	0.00871452
LYPD6	0.815653	2.11984	1.37793	5e-05	0.00871452
TPM4	51.8654	133.479	1.36377	5e-05	0.00871452
CASP7	6.47125	16.3672	1.33869	5e-05	0.00871452
ZNF138	4.16384	10.3706	1.31652	5e-05	0.00871452
IFT27	6.48465	15.7991	1.28474	5e-05	0.00871452
MAFB	1.432	3.44434	1.2662	5e-05	0.00871452
RPS6KA3	4.85647	11.3974	1.23072	0.0001	0.0149048
ZDHHC18	5.46795	12.6047	1.20489	5e-05	0.00871452
PERP	15.6791	35.3124	1.17133	5e-05	0.00871452
AES	53.3302	118.566	1.15267	5e-05	0.00871452
COL5A2	0.721628	1.55725	1.10967	0.00015	0.0202613
BTG2	12.9911	27.8581	1.10057	5e-05	0.00871452
BICD2	5.03422	10.6962	1.08725	5e-05	0.00871452
ANKRD52	7.26098	15.4108	1.08571	5e-05	0.00871452
PLEKHB2	28.5112	58.5837	1.03897	5e-05	0.00871452
SLITRK6	4.31053	8.77969	1.02631	5e-05	0.00871452
ZW10	3.43196	6.94967	1.01791	5e-05	0.00871452
SLC16A9	1.06369	2.14743	1.01353	0.0002	0.0241475
DICER1	21.5993	10.5731	-1.03059	0.0002	0.0241475
HPSE	3.83923	1.86395	-1.04245	5e-05	0.00871452
LAMP1	96.7048	46.6045	-1.05312	5e-05	0.00871452
OSTM1	3.8319	1.82955	-1.06657	5e-05	0.00871452
UBL3	69.9206	33.2524	-1.07226	5e-05	0.00871452
KCTD12	2.54844	1.20621	-1.07913	5e-05	0.00871452
RAB8B	8.01332	3.77622	-1.08546	5e-05	0.00871452
NAA15	24.7212	11.46	-1.10915	5e-05	0.00871452
CENPQ	18.6401	8.56599	-1.12172	5e-05	0.00871452
PPT1	29.1581	13.3931	-1.12241	5e-05	0.00871452
ARL2BP	15.6083	7.12219	-1.13193	5e-05	0.00871452
USP38	17.2271	7.74301	-1.15372	5e-05	0.00871452
MAGT1	23.207	10.3025	-1.17156	5e-05	0.00871452
EDN1	10.6067	4.67369	-1.18234	5e-05	0.00871452
HGD	5.11913	2.22526	-1.20193	0.0002	0.0241475
PRLR	23.9028	10.3633	-1.20569	0.0001	0.0149048
ATP11C	12.1673	5.2449	-1.21402	5e-05	0.00871452
SLC3A2	675.748	289.389	-1.22347	5e-05	0.00871452
ARMT1	132.127	56.4055	-1.22801	5e-05	0.00871452
STC1	30.306	12.8185	-1.24138	5e-05	0.00871452
COMT	94.7417	39.8972	-1.24771	5e-05	0.00871452
MIPEP	19.6385	8.25636	-1.2501	0.0003	0.0329117
ALS2CL	17.6819	7.06491	-1.32353	5e-05	0.00871452
DHRS2	28.8201	11.4949	-1.32609	5e-05	0.00871452
SLC25A43	20.5073	8.04194	-1.35052	5e-05	0.00871452
CXCL16	8.10637	3.02352	-1.42283	0.0002	0.0241475
GAPDHP1	18.5859	6.66822	-1.47884	5e-05	0.00871452
PUDP	10.8699	3.836	-1.50267	5e-05	0.00871452
RIMS1	0.420181	0.144934	-1.53562	0.00015	0.0202613
LMCD1	12.6332	4.32409	-1.54675	5e-05	0.00871452
TSKU	72.1805	24.2806	-1.57181	5e-05	0.00871452
TSPAN12	3.01366	0.973292	-1.63057	0.00045	0.0458745
SMOX	2.3266	0.70561	-1.72128	0.0001	0.0149048
SLC7A5	1230.04	357.366	-1.78323	5e-05	0.00871452
U1	37.3408	10.3201	-1.8553	5e-05	0.00871452
CC2D1B	32.2871	7.20913	-2.16306	5e-05	0.00871452
HDAC2	44.9546	7.99594	-2.49113	5e-05	0.00871452
CCT6P3,RP11-460N20.3,RP11-460N20.4	6.85614	1.1524	-2.57276	5e-05	0.00871452
CCDC146	24.3558	2.84479	-3.09787	5e-05	0.00871452
AP000344.4,LINC01659	42.4918	3.08907	-3.78194	5e-05	0.00871452
RORA	34.3443	2.47042	-3.79724	5e-05	0.00871452
PAX6	0.419467	0.0243728	-4.10522	5e-05	0.00871452
HOXA11-AS,HOXA11-AS1_1,HOXA11-AS1_2,HOXA11-AS1_3,HOXA11-AS1_4,HOXA11-AS1_5,HOXA11-AS1_6	5.07208	0.136858	-5.21183	0.0001	0.0149048

## Sheet: Supplementary Table 1-2
Additional file 6:Table S3B. Transcriptome analysis of differential expressed genes (fold chang >2, q<0.05) of MCF7 upon silenceing TPRS1 using RNA-seq.
gene	control siRNA	TRPS1 siRNA	log2(fold_change)	p_value	q_value
PCDH19	0.933019	104.384	6.80578	5e-05	0.00783421
SHBG	2.68956	87.9193	5.03074	5e-05	0.00783421
NEDD9	0.967488	7.31208	2.91797	5e-05	0.00783421
CDH10	0.323412	2.1462	2.73034	5e-05	0.00783421
HMGCS2	0.832212	4.54845	2.45035	5e-05	0.00783421
CTD-2200P10.1,TEX14	3.38433	17.3403	2.35719	5e-05	0.00783421
CYP4F23P	4.37194	22.0413	2.33386	5e-05	0.00783421
ABCG2	1.50545	5.39821	1.84228	5e-05	0.00783421
SLC5A8	1.10928	3.93695	1.82745	5e-05	0.00783421
GS1-44D20.1	2.37773	8.16374	1.77965	5e-05	0.00783421
RPRM	1.72859	5.69533	1.72018	5e-05	0.00783421
TM4SF1	11.0132	35.8547	1.70293	5e-05	0.00783421
RP11-206M11.7	11.6359	37.5635	1.69075	5e-05	0.00783421
LIN7A	4.88379	15.4729	1.66367	5e-05	0.00783421
HSD17B11,HSD17B13	2.11915	6.57351	1.63318	5e-05	0.00783421
ZDHHC8P1	2.10913	6.10087	1.53237	5e-05	0.00783421
GPNMB	4.59467	12.8519	1.48395	5e-05	0.00783421
AOX1	1.31212	3.62431	1.46581	5e-05	0.00783421
C9orf47,S1PR3	2.65188	7.2933	1.45956	5e-05	0.00783421
DDX60	0.887902	2.37117	1.41712	5e-05	0.00783421
CTSH	11.0508	28.9601	1.38992	5e-05	0.00783421
TPM4	51.5917	133.469	1.37129	5e-05	0.00783421
TRGC1,TRGC2,TRGJP	3.38588	8.7538	1.37038	5e-05	0.00783421
ITGB6	1.6027	4.07289	1.34554	5e-05	0.00783421
NOLC1	19.1946	48.0607	1.32416	5e-05	0.00783421
ADAMTS7P1	1.17609	2.94198	1.32279	5e-05	0.00783421
SETD7	14.2332	35.2979	1.31032	5e-05	0.00783421
IFT27	6.38462	15.2342	1.25464	5e-05	0.00783421
ADGRF2,ADGRF4	2.01149	4.79377	1.2529	5e-05	0.00783421
CASP7	6.36933	15.0804	1.24347	5e-05	0.00783421
CHGA	3.48546	8.24544	1.24225	5e-05	0.00783421
NDUFAF8	50.4137	117.198	1.21707	5e-05	0.00783421
IFI6	41.3131	94.682	1.19649	5e-05	0.00783421
Z99756.1	6.14784	14.0563	1.19307	5e-05	0.00783421
ZW10	3.38124	7.72608	1.19218	5e-05	0.00783421
HERPUD1	14.5042	33.086	1.18976	5e-05	0.00783421
PERP	15.4212	34.6709	1.16881	5e-05	0.00783421
RGS16	1.0676	2.37654	1.15449	5e-05	0.00783421
AES	51.6611	114.848	1.15257	5e-05	0.00783421
PRMT6	16.7388	37.1371	1.14966	5e-05	0.00783421
CHST14	4.31313	9.55368	1.14732	5e-05	0.00783421
SLC43A2	16.9389	37.4466	1.1445	5e-05	0.00783421
ARL4A	9.01543	19.7997	1.13501	5e-05	0.00783421
TP53TG1	52.8228	113.473	1.10312	5e-05	0.00783421
LPCAT1	26.8442	56.5197	1.07414	5e-05	0.00783421
SCARA3	2.17384	4.52972	1.05917	5e-05	0.00783421
PMVK	6.57447	13.3844	1.0256	5e-05	0.00783421
PODXL2	3.71144	7.49687	1.01431	5e-05	0.00783421
PDGFRB	0.0181202	0.926143	5.67557	0.00015	0.0209789
KCNJ8	0.25611	1.43028	2.48147	0.00015	0.0209789
PDK4	0.227744	1.08622	2.25383	0.00015	0.0209789
CLEC3A	0.624772	1.53439	1.29626	0.00015	0.0209789
CSTA	2.09494	6.30218	1.58894	0.0002	0.0254134
TOMM22	14.3167	35.7002	1.31823	0.0002	0.0254134
SHISA2	1.56813	3.21495	1.03576	0.0002	0.0254134
AKAP2,PALM2,PALM2-AKAP2	0.43257	1.24801	1.52862	0.00025	0.02977
RP1-206D15.6	0.633021	1.37732	1.12154	0.00025	0.02977
PARP9	3.27662	6.60281	1.01087	0.00025	0.02977
REEP5	33.8197	67.864	1.00478	0.00025	0.02977
ADPRHL1	6.23096	12.6999	1.02729	0.00035	0.039856
TLN2	1.43749	5.06589	1.81726	0.0004	0.0434146
TM4SF18	0.60404	2.05787	1.76843	0.0004	0.0434146
ZNF41	0.935547	1.93205	1.04625	0.00045	0.0476018
ABCG1	22.6423	11.1723	-1.0191	5e-05	0.00783421
KCNE3	5.30675	2.59919	-1.02977	0.0002	0.0254134
PNMA1	9.92778	4.75284	-1.06268	5e-05	0.00783421
ZNF792	9.99896	4.68026	-1.09519	5e-05	0.00783421
PTGIS	1.03377	0.47661	-1.11703	0.00025	0.02977
CNOT8	57.9146	26.4548	-1.1304	0.0002	0.0254134
TRPS1	56.9006	25.698	-1.14679	5e-05	0.00783421
LINC00910,RNU2-4P	17.6996	7.93391	-1.15761	5e-05	0.00783421
LINC02181	1.19412	0.501804	-1.25076	0.00025	0.02977
H19,MIR675	117.072	48.4071	-1.27411	5e-05	0.00783421
JMJD6	32.5732	13.2157	-1.30143	5e-05	0.00783421
FAM91A3P	2.8546	1.12062	-1.34899	5e-05	0.00783421
PDCD4	106.214	41.3832	-1.35985	5e-05	0.00783421
HIPK3	20.069	7.58572	-1.40361	5e-05	0.00783421
PI4KAP1	1.66142	0.59268	-1.48709	0.0004	0.0434146
SMTNL2	3.79018	1.19056	-1.67063	0.00015	0.0209789
FAM43A	2.84129	0.833417	-1.76944	0.00015	0.0209789
NXPH3	2.03612	0.594471	-1.77614	5e-05	0.00783421
GAPDHP1	18.3394	4.98093	-1.88046	5e-05	0.00783421
SMOX	3.03963	0.746841	-2.02502	5e-05	0.00783421
FAM65C	1.4905	0.353002	-2.07804	0.0002	0.0254134
CC2D1B	35.0895	7.19988	-2.285	5e-05	0.00783421
FOXO1	15.9005	2.52267	-2.65605	5e-05	0.00783421
AP000344.4,LINC01659	47.7346	6.60163	-2.85414	5e-05	0.00783421
CCT6P3,RP11-460N20.3,RP11-460N20.4	8.63328	0.937445	-3.2031	5e-05	0.00783421
CROCCP2,RP5-1182A14.8	130.735	11.9537	-3.45112	5e-05	0.00783421
U1	45.7301	3.49709	-3.70892	5e-05	0.00783421
RORA	38.1269	2.52778	-3.91487	5e-05	0.00783421
CCDC146	27.9798	1.52634	-4.19623	5e-05	0.00783421
DYSF	0.504761	0.0189381	-4.73623	0.0001	0.0149921
LINC00470	1.28879	0.0302796	-5.41153	5e-05	0.00783421
